# Supplementary material for: Widely Targeted Metabolomic and Network Pharmacology Analyses of Active Compounds Enriched from Ethanolic Extract of Oudemansiella raphanipes
Source: Foods. 2025 Aug 14;14(16):2820. doi: 10.3390/foods14162820 (PMC12385618; doi:10.3390/foods14162820)
Supplement: Supplementary file 1 [file foods-14-02820-s001.zip]

Archive with 1 entries (1 files):
- foods-3707236-supplementary.pdf
